# Supplementary material for: Antifungal Potential of Azotobacter salinestris Strain Azt 31 against Phytopathogenic Fusarium spp. Associated with Cereals
Source: J Fungi (Basel). 2022 Apr 30;8(5):473. doi: 10.3390/jof8050473 (PMC9145299; doi:10.3390/jof8050473)
Supplement: Supplementary file 1 [file jof-08-00473-s001.zip]

Archive with 1 entries (1 files):
- jof-1683962-supplementary.pdf
